# Supplementary material for: Kynureninase Upregulation Is a Prominent Feature of NFR2-Activated Cancers and Is Associated with Tumor Immunosuppression and Poor Prognosis
Source: Cancers (Basel). 2023 Jan 29;15(3):834. doi: 10.3390/cancers15030834 (PMC9913753; doi:10.3390/cancers15030834)
Supplement: Supplementary file 1 [file cancers-15-00834-s001.zip › Table S1.xlsx]

## Sheet: Sheet1
Table S1. mRNA expression of Kynurenine Pathway enzymes among 9,801 tumors in the TCGA PanCancer Atlas studies stratified by presence or absence of NFE2L2 or KEAP1 mutations.
	TCGA Pan-Cancer Datasets
	Including LUAD
	NFE2L2 Only				KEAP1 Only				NFE2L2 and/or KEAP1
Gene	Mutant	WT	Fold Change	P-value	Mutant	WT	Fold Change	P-value	Mutant	WT	Fold Change	P-value
KYNU	1096 +/- 1652	337 +/- 786	3.25	9.30685e-50	1363 +/- 2188	330 +/- 742	4.13	1.73039e-89	1256 +/- 1957	308 +/- 686	4.08	1.81889e-144
IDO1	988 +/- 1941	647 +/- 2132	1.53	0.00973094	675 +/- 1363	656 +/- 2145	1.03	0.887363	842 +/- 1705	646 +/- 2148	1.3	0.0427649
IDO2	9 +/- 53	7 +/- 47	1.28	0.489822	9 +/- 30	7 +/- 48	1.18	0.650511	9 +/- 41	7 +/- 48	1.17	0.566329
TDO2	312 +/- 1653	315 +/- 1693	0.99	0.979058	463 +/- 2147	311 +/- 1678	1.49	0.150457	397 +/- 1941	310 +/- 1677	1.28	0.260804
AFMID	631 +/- 568	609 +/- 641	1.04	0.575872	745 +/- 698	606 +/- 637	1.23	0.00048968	693 +/- 645	605 +/- 639	1.15	0.00243525
AADAT	148 +/- 175	151 +/- 187	0.98	0.84436	132 +/- 193	151 +/- 187	0.88	0.10998	137 +/- 177	151 +/- 187	0.91	0.0909354
KMO	141 +/- 404	142 +/- 412	0.99	0.971403	147 +/- 360	142 +/- 413	1.04	0.843088	147 +/- 388	142 +/- 413	1.03	0.803763
HAAO	278 +/- 1066	301 +/- 964	0.92	0.690227	383 +/- 1255	299 +/- 958	1.28	0.161026	339 +/- 1180	299 +/- 954	1.13	0.362131
QPRT	803 +/- 1306	900 +/- 1471	0.89	0.286582	1086 +/- 1575	892 +/- 1463	1.22	0.0343703	946 +/- 1459	894 +/- 1467	1.06	0.439212
	Excluding LUAD
	NFE2L2 Only				KEAP1 Only				NFE2L2 and/or KEAP1
Gene	Mutant	WT	Fold Change	P-value	Mutant	WT	Fold Change	P-value	Mutant	WT	Fold Change	P-value
KYNU	1075 +/- 1631	312 +/- 679	3.45	4.08883e-61	896 +/- 1372	323 +/- 711	2.78	5.21016e-24	1030 +/- 1550	301 +/- 654	3.42	1.69813e-87
IDO1	1013 +/- 1984	628 +/- 2149	1.61	0.00481549	698 +/- 1534	638 +/- 2155	1.09	0.716408	900 +/- 1849	627 +/- 2157	1.44	0.0119932
IDO2	10 +/- 55	7 +/- 48	1.34	0.427876	10 +/- 36	7 +/- 48	1.35	0.50961	9 +/- 46	7 +/- 48	1.27	0.438725
TDO2	325 +/- 1697	326 +/- 1738	1	0.99172	643 +/- 2648	320 +/- 1715	2.01	0.016426	467 +/- 2171	319 +/- 1714	1.46	0.0937375
AFMID	623 +/- 560	610 +/- 654	1.02	0.75312	780 +/- 813	607 +/- 648	1.28	0.000627624	692 +/- 687	607 +/- 650	1.14	0.00950632
AADAT	149 +/- 177	153 +/- 191	0.98	0.771417	148 +/- 227	153 +/- 189	0.97	0.750491	145 +/- 191	153 +/- 190	0.95	0.390382
KMO	145 +/- 415	144 +/- 422	1.01	0.962575	163 +/- 437	143 +/- 421	1.14	0.548577	155 +/- 431	143 +/- 421	1.09	0.565242
HAAO	287 +/- 1094	313 +/- 989	0.92	0.676517	557 +/- 1537	308 +/- 979	1.81	0.0012421	408 +/- 1318	308 +/- 974	1.32	0.0464686
QPRT	791 +/- 1331	904 +/- 1497	0.88	0.236022	1192 +/- 1876	895 +/- 1485	1.33	0.010461	955 +/- 1596	898 +/- 1488	1.06	0.450933
