# Supplementary material for: Kynureninase Upregulation Is a Prominent Feature of NFR2-Activated Cancers and Is Associated with Tumor Immunosuppression and Poor Prognosis
Source: Cancers (Basel). 2023 Jan 29;15(3):834. doi: 10.3390/cancers15030834 (PMC9913753; doi:10.3390/cancers15030834)
Supplement: Supplementary file 1 [file cancers-15-00834-s001.zip › Table S2.xlsx]

## Sheet: Sheet1
Table S2. Spearman correlation coefficients (95% confidence intervals) for KYNU mRNA expression levels and gene-based signatures of tumor immune cell infiltrates across 32 cancer types in the TCGA PanCancer Atlas Transcriptomic Datasets.
		ACC			BLCA			BRCA			CESC			CHOL			COADREAD			DLBC			ESCA			GBM			HNSC			KICH			KIRC			KIRP			LAML			IGG			LIHC
	Subtype	Spearman Rho	Confidence interval	p-value	Spearman Rho	Confidence interval	p-value	Spearman Rho	Confidence interval	p-value	Spearman Rho	Confidence interval	p-value	Spearman Rho	Confidence interval	p-value	Spearman Rho	Confidence interval	p-value	Spearman Rho	Confidence interval	p-value	Spearman Rho	Confidence interval	p-value	Spearman Rho	Confidence interval	p-value	Spearman Rho	Confidence interval	p-value	Spearman Rho	Confidence interval	p-value	Spearman Rho	Confidence interval	p-value	Spearman Rho	Confidence interval	p-value	Spearman Rho	Confidence interval	p-value	Spearman Rho	Confidence interval	p-value	Spearman Rho	Confidence interval	p-value
	CTAG1B	0.008692	-0.2206 to 0.2371	0.9398	-0.08521	-0.1837 to 0.01498	0.086	0.01673	-0.04470 to 0.07803	0.5826	-0.1195	-0.2340 to -0.001830	0.0405	-0.2078	-0.5096 to 0.1395	0.2239	-0.002607	-0.08561 to 0.08044	0.9496	0.2414	-0.05445 to 0.4984	0.0983	0.02085	-0.1297 to 0.1704	0.7806	-0.0742	-0.2783 to 0.1363	0.4773	-0.005561	-0.09446 to 0.08342	0.8998	-0.118	-0.3582 to 0.1368	0.3491	-0.02145	-0.1106 to 0.06806	0.6289	0.1281	0.008176 to 0.2443	0.0313	-0.2913	-0.4604 to -0.1017	0.0023	0.04217	-0.04704 to 0.1307	0.34	0.0685	-0.03729 to 0.1728	0.191
	MAGEA4	-0.1054	-0.3264 to 0.1266	0.3586	0.0884	-0.01177 to 0.1868	0.0749	0.2088	0.1494 to 0.2668	<0.0001	0.07597	-0.04215 to 0.1920	0.194	0.1203	-0.2264 to 0.4399	0.4848	-0.01899	-0.1019 to 0.06414	0.6451	0.2824	-0.01057 to 0.5307	0.0518	0.1637	0.01398 to 0.3063	0.0276	0.08067	-0.1300 to 0.2843	0.4396	0.147	0.05885 to 0.2329	0.0008	0.01031	-0.2411 to 0.2604	0.935	0.08939	9.628e-006 to 0.1774	0.0436	0.09689	-0.02339 to 0.2144	0.1038	0.1667	-0.02963 to 0.3506	0.0862	-0.04856	-0.1370 to 0.04064	0.2718	-0.01001	-0.1154 to 0.09561	0.8486
	SAGE1	0.2278	-0.001096 to 0.4341	0.0448	0.04863	-0.05168 to 0.1480	0.3278	0.06852	0.007171 to 0.1294	0.0243	0.05926	-0.05890 to 0.1758	0.3113	0.115	-0.2315 to 0.4356	0.5043	0.07812	-0.004938 to 0.1601	0.0577	-0.01371	-0.3045 to 0.2795	0.9263	0.0719	-0.07906 to 0.2196	0.3361	0.2046	-0.004050 to 0.3961	0.048	0.02798	-0.06112 to 0.1166	0.5264	0.06679	-0.1872 to 0.3124	0.5971	0.1001	0.01086 to 0.1878	0.0237	0.07437	-0.04606 to 0.1927	0.2123	0.06916	-0.1279 to 0.2610	0.479	0.2131	0.1265 to 0.2966	<0.0001	0.1635	0.05903 to 0.2645	0.0017
	CD274	0.4361	0.2302 to 0.6046	<0.0001	0.2617	0.1660 to 0.3526	<0.0001	0.4372	0.3862 to 0.4855	<0.0001	0.284	0.1720 to 0.3887	<0.0001	0.1377	-0.2095 to 0.4541	0.4232	0.6072	0.5520 to 0.6571	<0.0001	0.4584	0.1921 to 0.6619	0.0011	0.3708	0.2337 to 0.4935	<0.0001	0.2593	0.05382 to 0.4438	0.0116	0.3005	0.2174 to 0.3793	<0.0001	0.09362	-0.1610 to 0.3365	0.4582	0.2256	0.1390 to 0.3087	<0.0001	0.404	0.2985 to 0.4998	<0.0001	0.2356	0.04221 to 0.4120	0.0146	0.4516	0.3777 to 0.5197	<0.0001	0.1002	-0.005372 to 0.2036	0.0555
	PDCD1	0.6513	0.4964 to 0.7660	<0.0001	0.2118	0.1141 to 0.3053	<0.0001	0.3921	0.3389 to 0.4428	<0.0001	0.1426	0.02525 to 0.2560	0.0144	0.1112	-0.2351 to 0.4325	0.5185	0.4248	0.3542 to 0.4905	<0.0001	0.1214	-0.1770 to 0.3993	0.4112	0.2211	0.07346 to 0.3593	0.0028	0.4154	0.2266 to 0.5741	<0.0001	0.2389	0.1532 to 0.3210	<0.0001	-0.03199	-0.2806 to 0.2206	0.8003	0.3869	0.3081 to 0.4603	<0.0001	0.3266	0.2150 to 0.4298	<0.0001	-0.01781	-0.2124 to 0.1781	0.8555	0.5879	0.5264 to 0.6433	<0.0001	0.14	0.03499 to 0.2419	0.0073
	CD247	0.6503	0.4951 to 0.7653	<0.0001	0.2074	0.1096 to 0.3012	<0.0001	0.3997	0.3468 to 0.4500	<0.0001	0.3368	0.2280 to 0.4372	<0.0001	0.2772	-0.06651 to 0.5621	0.1017	0.4326	0.3626 to 0.4978	<0.0001	0.2389	-0.05711 to 0.4963	0.1019	0.1765	0.02715 to 0.3182	0.0174	0.4024	0.2118 to 0.5636	<0.0001	0.22	0.1337 to 0.3031	<0.0001	0.1211	-0.1338 to 0.3609	0.3367	0.331	0.2490 to 0.4083	<0.0001	0.5148	0.4208 to 0.5979	<0.0001	-0.07103	-0.2627 to 0.1260	0.4672	0.4009	0.3234 to 0.4730	<0.0001	0.2214	0.1186 to 0.3194	<0.0001
	PDCD1LG2	0.6572	0.5041 to 0.7702	<0.0001	0.2183	0.1209 to 0.3116	<0.0001	0.5495	0.5052 to 0.5910	<0.0001	0.32	0.2102 to 0.4219	<0.0001	0.2739	-0.07011 to 0.5596	0.106	0.6729	0.6248 to 0.7160	<0.0001	0.6384	0.4257 to 0.7842	<0.0001	0.3422	0.2025 to 0.4683	<0.0001	0.6247	0.4786 to 0.7372	<0.0001	0.2849	0.2011 to 0.3646	<0.0001	0.07242	-0.1817 to 0.3175	0.5664	0.4301	0.3543 to 0.5002	<0.0001	0.6409	0.5642 to 0.7065	<0.0001	0.415	0.2391 to 0.5646	<0.0001	0.7263	0.6813 to 0.7658	<0.0001	0.1898	0.08596 to 0.2895	0.0003
	CTLA4	0.5899	0.4174 to 0.7214	<0.0001	0.2285	0.1315 to 0.3212	<0.0001	0.4943	0.4465 to 0.5393	<0.0001	0.2067	0.09120 to 0.3168	0.0004	0.03629	-0.3049 to 0.3693	0.8336	0.5071	0.4427 to 0.5663	<0.0001	0.3786	0.09735 to 0.6039	0.008	0.1799	0.03065 to 0.3214	0.0154	0.5827	0.4260 to 0.7054	<0.0001	0.2387	0.1530 to 0.3208	<0.0001	0.09604	-0.1586 to 0.3387	0.4466	0.366	0.2860 to 0.4410	<0.0001	0.3387	0.2279 to 0.4408	<0.0001	0.1348	-0.06219 to 0.3216	0.1663	0.5116	0.4427 to 0.5744	<0.0001	0.2477	0.1460 to 0.3442	<0.0001
	TNFRSF9	0.1454	-0.08638 to 0.3622	0.2041	0.2328	0.1359 to 0.3253	<0.0001	0.5286	0.4829 to 0.5715	<0.0001	0.1729	0.05634 to 0.2849	0.0029	0.3051	-0.03613 to 0.5826	0.0704	0.5894	0.5324 to 0.6410	<0.0001	0.3525	0.06735 to 0.5844	0.014	0.1424	-0.007870 to 0.2864	0.0558	0.603	0.4513 to 0.7209	<0.0001	0.1913	0.1042 to 0.2756	<0.0001	0.1012	-0.1535 to 0.3433	0.4227	0.4345	0.3591 to 0.5043	<0.0001	0.435	0.3323 to 0.5275	<0.0001	0.2583	0.06629 to 0.4318	0.0072	0.342	0.2609 to 0.4183	<0.0001	0.008581	-0.09703 to 0.1140	0.87
	TNFRSF4	0.2028	-0.02730 to 0.4126	0.0749	0.0691	-0.03118 to 0.1680	0.1641	0.2195	0.1602 to 0.2771	<0.0001	0.09676	-0.02122 to 0.2121	0.0977	-0.03707	-0.3699 to 0.3042	0.8301	0.2776	0.1992 to 0.3525	<0.0001	0.3511	0.06575 to 0.5833	0.0144	0.1139	-0.03679 to 0.2596	0.1267	0.1912	-0.01790 to 0.3844	0.0648	0.03617	-0.05294 to 0.1247	0.4127	0.1155	-0.1394 to 0.3560	0.3597	-0.2125	-0.2962 to -0.1255	<0.0001	0.2499	0.1339 to 0.3592	<0.0001	-0.3423	-0.5039 to -0.1575	0.0003	0.2671	0.1824 to 0.3479	<0.0001	0.1042	-0.001300 to 0.2075	0.0463
	TLR9	0.08289	-0.1488 to 0.3060	0.4706	-0.06268	-0.1617 to 0.03762	0.207	0.3338	0.2781 to 0.3873	<0.0001	0.02648	-0.09155 to 0.1438	0.6511	0.1907	-0.1569 to 0.4963	0.2652	0.1358	0.05342 to 0.2164	0.0009	-0.151	-0.4243 to 0.1476	0.3056	0.07818	-0.07278 to 0.2256	0.2955	-0.1068	-0.3084 to 0.1039	0.3055	0.02174	-0.06734 to 0.1105	0.6226	-0.2429	-0.4654 to 0.008400	0.0512	0.08238	-0.007049 to 0.1705	0.063	0.1153	-0.004774 to 0.2321	0.0527	-0.2296	-0.4067 to -0.03589	0.0174	0.2224	0.1361 to 0.3054	<0.0001	0.1798	0.07574 to 0.2800	0.0005
	aDC	0.2994	0.07569 to 0.4944	0.0077	0.3055	0.2120 to 0.3936	<0.0001	0.5024	0.4551 to 0.5470	<0.0001	0.3203	0.2105 to 0.4221	<0.0001	0.1171	-0.2295 to 0.4373	0.4963	0.581	0.5232 to 0.6335	<0.0001	0.6646	0.4622 to 0.8011	<0.0001	0.331	0.1904 to 0.4584	<0.0001	0.5274	0.3583 to 0.6629	<0.0001	0.3389	0.2577 to 0.4153	<0.0001	0.2364	-0.01535 to 0.4599	0.058	0.3465	0.2654 to 0.4228	<0.0001	0.5484	0.4586 to 0.6272	<0.0001	0.1739	-0.02222 to 0.3571	0.0733	0.6786	0.6275 to 0.7239	<0.0001	0.1761	0.07192 to 0.2765	0.0007
	APM1	0.543	0.3587 to 0.6866	<0.0001	0.3374	0.2456 to 0.4232	<0.0001	0.4006	0.3477 to 0.4509	<0.0001	0.2423	0.1283 to 0.3501	<0.0001	0.173	-0.1747 to 0.4823	0.3131	0.3145	0.2376 to 0.3874	<0.0001	0.2584	-0.03645 to 0.5118	0.0762	0.2138	0.06582 to 0.3526	0.0039	0.2634	0.05818 to 0.4473	0.0103	0.3132	0.2307 to 0.3913	<0.0001	-0.07041	-0.3156 to 0.1836	0.5773	0.4207	0.3443 to 0.4916	<0.0001	0.3988	0.2928 to 0.4951	<0.0001	0.1725	-0.02365 to 0.3558	0.0757	0.6021	0.5421 to 0.6559	<0.0001	0.1705	0.06617 to 0.2711	0.0011
	APM2	0.8216	0.7300 to 0.8842	<0.0001	0.2353	0.1385 to 0.3277	<0.0001	0.4674	0.4180 to 0.5141	<0.0001	0.1627	0.04586 to 0.2752	0.0052	0.2494	-0.09618 to 0.5414	0.1424	0.5658	0.5066 to 0.6197	<0.0001	-0.03191	-0.3210 to 0.2626	0.8295	0.2315	0.08428 to 0.3687	0.0017	0.7884	0.6940 to 0.8561	<0.0001	0.2372	0.1514 to 0.3194	<0.0001	0.02286	-0.2293 to 0.2721	0.8566	0.4858	0.4144 to 0.5512	<0.0001	0.6134	0.5326 to 0.6831	<0.0001	0.4356	0.2626 to 0.5814	<0.0001	0.8304	0.8006 to 0.8562	<0.0001	0.2705	0.1698 to 0.3656	<0.0001
	B cells	0.4749	0.2761 to 0.6348	<0.0001	0.04466	-0.05564 to 0.1441	0.3688	0.4043	0.3516 to 0.4544	<0.0001	0.08301	-0.03508 to 0.1988	0.1557	0.08803	-0.2571 to 0.4133	0.6097	0.381	0.3077 to 0.4498	<0.0001	-0.2511	-0.5060 to 0.04421	0.0852	0.08745	-0.06348 to 0.2345	0.2417	0.2011	-0.007627 to 0.3931	0.0519	0.02836	-0.06074 to 0.1170	0.5208	0.1085	-0.1463 to 0.3498	0.3897	0.3428	0.2615 to 0.4194	<0.0001	0.435	0.3323 to 0.5275	<0.0001	-0.08565	-0.2764 to 0.1115	0.3804	0.3	0.2168 to 0.3789	<0.0001	0.211	0.1079 to 0.3096	<0.0001
	CD8 T cells	0.4391	0.2338 to 0.6070	<0.0001	0.05789	-0.04242 to 0.1570	0.2439	0.1931	0.1333 to 0.2515	<0.0001	-0.02029	-0.1377 to 0.09769	0.729	0.0399	-0.3017 to 0.3724	0.8173	0.4114	0.3399 to 0.4781	<0.0001	0.1232	-0.1751 to 0.4008	0.4041	-0.008929	-0.1588 to 0.1414	0.905	0.1115	-0.09924 to 0.3127	0.2847	0.06	-0.02910 to 0.1482	0.174	0.01652	-0.2353 to 0.2662	0.8961	0.009166	-0.08028 to 0.09846	0.8364	0.325	0.2134 to 0.4283	<0.0001	-0.4303	-0.5771 to -0.2565	<0.0001	-0.004048	-0.09305 to 0.08501	0.927	-0.07513	-0.1792 to 0.03063	0.1515
	Cytotoxic cells	0.5574	0.3766 to 0.6973	<0.0001	0.2199	0.1225 to 0.3131	<0.0001	0.3907	0.3375 to 0.4415	<0.0001	0.2697	0.1569 to 0.3755	<0.0001	0.2595	-0.08553 to 0.5489	0.1265	0.5573	0.4973 to 0.6120	<0.0001	0.3975	0.1193 to 0.6178	0.0051	0.2503	0.1041 to 0.3859	0.0007	0.6802	0.5497 to 0.7783	<0.0001	0.2193	0.1330 to 0.3023	<0.0001	0.07583	-0.1784 to 0.3205	0.5483	0.2411	0.1551 to 0.3235	<0.0001	0.4382	0.3359 to 0.5303	<0.0001	-0.05274	-0.2455 to 0.1441	0.5895	0.6062	0.5467 to 0.6596	<0.0001	0.2383	0.1362 to 0.3354	<0.0001
	DC	0.5935	0.4219 to 0.7240	<0.0001	0.0341	-0.06618 to 0.1337	0.4927	0.3928	0.3396 to 0.4434	<0.0001	0.06859	-0.04956 to 0.1848	0.241	0.227	-0.1196 to 0.5244	0.183	0.4768	0.4100 to 0.5385	<0.0001	0.3337	0.04614 to 0.5702	0.0205	0.1052	-0.04567 to 0.2513	0.1589	0.3168	0.1160 to 0.4927	0.0019	0.05532	-0.03379 to 0.1436	0.2101	0.2821	0.03365 to 0.4977	0.0228	0.2661	0.1811 to 0.3472	<0.0001	0.4545	0.3538 to 0.5448	<0.0001	0.3827	0.2025 to 0.5378	<0.0001	0.2661	0.1814 to 0.3469	<0.0001	0.245	0.1432 to 0.3417	<0.0001
	Eosinophils	-0.001707	-0.2305 to 0.2273	0.9882	0.02548	-0.07477 to 0.1252	0.6083	0.01868	-0.04276 to 0.07997	0.5396	-0.03527	-0.1524 to 0.08282	0.5469	0.03218	-0.3087 to 0.3657	0.8522	0.3318	0.2558 to 0.4037	<0.0001	0.265	-0.02935 to 0.5170	0.0687	0.02728	-0.1233 to 0.1767	0.7155	0.1825	-0.02691 to 0.3766	0.0782	0.01936	-0.06970 to 0.1081	0.6612	0.1606	-0.09402 to 0.3955	0.2013	0.1152	0.02609 to 0.2025	0.0092	0.1195	-0.0004863 to 0.2362	0.0445	-0.01297	-0.2078 to 0.1828	0.8945	0.4413	0.3666 to 0.5103	<0.0001	-0.1071	-0.2102 to -0.001605	0.0406
	iDC	0.6351	0.4754 to 0.7544	<0.0001	0.0595	-0.04080 to 0.1586	0.231	0.3436	0.2883 to 0.3966	<0.0001	0.148	0.03082 to 0.2612	0.011	0.4072	0.08081 to 0.6547	0.0137	0.4437	0.3745 to 0.5080	<0.0001	0.3831	0.1025 to 0.6072	0.0072	0.2502	0.1040 to 0.3858	0.0007	0.7629	0.6593 to 0.8380	<0.0001	0.08606	-0.002907 to 0.1737	0.051	0.1079	-0.1469 to 0.3492	0.3924	0.3954	0.3172 to 0.4682	<0.0001	0.5579	0.4693 to 0.6354	<0.0001	0.3014	0.1127 to 0.4691	0.0016	0.6634	0.6104 to 0.7105	<0.0001	0.2729	0.1724 to 0.3679	<0.0001
	Lymph vessels	0.337	0.1172 to 0.5254	0.0025	0.1383	0.03873 to 0.2351	0.0052	0.2459	0.1873 to 0.3027	<0.0001	0.08202	-0.03607 to 0.1979	0.1607	0.2283	-0.1183 to 0.5253	0.1805	0.4196	0.3487 to 0.4857	<0.0001	0.2801	-0.01305 to 0.5289	0.0539	0.1971	0.04838 to 0.3372	0.0078	0.3708	0.1760 to 0.5377	0.0002	0.1245	0.03594 to 0.2111	0.0047	0.3129	0.06737 to 0.5227	0.0112	0.1959	0.1085 to 0.2804	<0.0001	0.4624	0.3625 to 0.5518	<0.0001	-0.09241	-0.2826 to 0.1048	0.3438	0.4178	0.3415 to 0.4887	<0.0001	0.1204	0.01504 to 0.2231	0.0213
	Macrophages	0.7207	0.5890 to 0.8151	<0.0001	0.1718	0.07298 to 0.2672	0.0005	0.5542	0.5101 to 0.5953	<0.0001	0.117	-0.0007254 to 0.2316	0.045	0.4525	0.1357 to 0.6853	0.0056	0.618	0.5639 to 0.6668	<0.0001	0.6132	0.3912 to 0.7678	<0.0001	0.2008	0.05228 to 0.3407	0.0067	0.8368	0.7611 to 0.8900	<0.0001	0.1497	0.06153 to 0.2355	0.0007	0.3054	0.05909 to 0.5166	0.0134	0.4945	0.4238 to 0.5591	<0.0001	0.6198	0.5399 to 0.6886	<0.0001	0.3924	0.2135 to 0.5459	<0.0001	0.774	0.7357 to 0.8074	<0.0001	0.3271	0.2295 to 0.4182	<0.0001
	Mast cells	0.4917	0.2961 to 0.6477	<0.0001	-0.01432	-0.1142 to 0.08586	0.7733	0.08611	0.02486 to 0.1467	0.0046	0.03032	-0.08774 to 0.1475	0.6047	0.1248	-0.2220 to 0.4437	0.4682	0.443	0.3738 to 0.5074	<0.0001	0.2307	-0.06581 to 0.4897	0.1147	0.1114	-0.03936 to 0.2572	0.1354	0.4035	0.2129 to 0.5644	<0.0001	0.02596	-0.06313 to 0.1146	0.5567	0.2237	-0.02868 to 0.4493	0.0732	-0.005213	-0.09455 to 0.08421	0.9065	0.1228	0.002866 to 0.2393	0.0389	-0.2262	-0.4037 to -0.03235	0.0191	0.2218	0.1355 to 0.3048	<0.0001	0.1159	0.01052 to 0.2188	0.0266
	Neutrophils	0.5751	0.3987 to 0.7105	<0.0001	0.2962	0.2021 to 0.3849	<0.0001	0.501	0.4536 to 0.5456	<0.0001	0.3246	0.2150 to 0.4260	<0.0001	0.3629	0.02898 to 0.6240	0.0296	0.5223	0.4592 to 0.5802	<0.0001	0.4775	0.2155 to 0.6754	0.0006	0.2502	0.1040 to 0.3858	0.0007	0.6613	0.5252 to 0.7643	<0.0001	0.2117	0.1251 to 0.2951	<0.0001	-0.017	-0.2667 to 0.2348	0.8931	0.25	0.1643 to 0.3319	<0.0001	0.5426	0.4520 to 0.6221	<0.0001	0.4143	0.2383 to 0.5640	<0.0001	0.64	0.5843 to 0.6898	<0.0001	0.2562	0.1549 to 0.3522	<0.0001
	NK CD56bright cells	0.1382	-0.09366 to 0.3558	0.2276	-0.2296	-0.3222 to -0.1326	<0.0001	-0.2223	-0.2799 to -0.1631	<0.0001	-0.2096	-0.3195 to -0.09418	0.0003	-0.03218	-0.3657 to 0.3087	0.8522	-0.0318	-0.1145 to 0.05136	0.4403	0.2034	-0.09422 to 0.4677	0.1655	-0.2052	-0.3447 to -0.05681	0.0056	-0.3117	-0.4884 to -0.1104	0.0022	-0.2969	-0.3759 to -0.2136	<0.0001	0.1376	-0.1173 to 0.3754	0.2744	0.09646	0.007138 to 0.1842	0.0294	0.01256	-0.1076 to 0.1324	0.8333	-0.2568	-0.4305 to -0.06470	0.0076	-0.4541	-0.5221 to -0.3805	<0.0001	-0.001018	-0.1065 to 0.1045	0.9845
	NK CD56dim cells	0.3916	0.1787 to 0.5694	0.0004	0.2194	0.1220 to 0.3126	<0.0001	0.3851	0.3316 to 0.4362	<0.0001	0.2537	0.1402 to 0.3607	<0.0001	0.2914	-0.05116 to 0.5726	0.0847	0.2859	0.2078 to 0.3603	<0.0001	0.298	0.006490 to 0.5428	0.0397	0.2181	0.07028 to 0.3565	0.0032	0.3098	0.1083 to 0.4868	0.0024	0.1858	0.09848 to 0.2703	<0.0001	-0.01267	-0.2626 to 0.2389	0.9202	0.08852	-0.0008630 to 0.1765	0.0457	0.4735	0.3748 to 0.5616	<0.0001	-0.0917	-0.2820 to 0.1055	0.3475	0.4069	0.3298 to 0.4786	<0.0001	0.1414	0.03642 to 0.2433	0.0067
	NK cells	0.3449	0.1259 to 0.5318	0.002	-0.1379	-0.2347 to -0.03834	0.0053	0.1238	0.06290 to 0.1838	<0.0001	-0.1122	-0.2269 to 0.005654	0.0547	0.1315	-0.2155 to 0.4491	0.4445	0.337	0.2612 to 0.4086	<0.0001	0.2334	-0.06296 to 0.4919	0.1104	-0.002791	-0.1528 to 0.1474	0.9703	0.1444	-0.06601 to 0.3425	0.1649	-0.0831	-0.1708 to 0.005885	0.0595	-0.0896	-0.3329 to 0.1649	0.4778	-0.1467	-0.2330 to -0.05808	0.0009	0.2177	0.1003 to 0.3292	0.0002	-0.4219	-0.5702 to -0.2469	<0.0001	0.3993	0.3217 to 0.4716	<0.0001	0.03452	-0.07126 to 0.1395	0.5103
	pDC	0.4377	0.2321 to 0.6059	<0.0001	0.01112	-0.08904 to 0.1111	0.823	0.2284	0.1694 to 0.2858	<0.0001	0.02175	-0.09624 to 0.1391	0.7104	0.2589	-0.08608 to 0.5485	0.1273	0.2683	0.1895 to 0.3437	<0.0001	0.5065	0.2517 to 0.6957	0.0002	0.01235	-0.1380 to 0.1622	0.869	0.237	0.03001 to 0.4244	0.0215	0.04685	-0.04227 to 0.1352	0.2886	0.1962	-0.05748 to 0.4260	0.1173	-0.1602	-0.2460 to -0.07180	0.0003	0.4068	0.3015 to 0.5023	<0.0001	-0.1233	-0.3111 to 0.07381	0.2058	0.2728	0.1884 to 0.3533	<0.0001	0.1941	0.09039 to 0.2936	0.0002
	T cells	0.6249	0.4621 to 0.7470	<0.0001	0.2016	0.1037 to 0.2957	<0.0001	0.4203	0.3684 to 0.4696	<0.0001	0.1914	0.07540 to 0.3024	0.001	0.2808	-0.06261 to 0.5648	0.0971	0.5652	0.5059 to 0.6192	<0.0001	0.3951	0.1165 to 0.6161	0.0054	0.1976	0.04897 to 0.3377	0.0077	0.6633	0.5278 to 0.7658	<0.0001	0.1938	0.1066 to 0.2779	<0.0001	0.1566	-0.09810 to 0.3920	0.213	0.4103	0.3331 to 0.4820	<0.0001	0.5259	0.4332 to 0.6075	<0.0001	-0.007396	-0.2024 to 0.1882	0.9397	0.6017	0.5417 to 0.6556	<0.0001	0.2941	0.1947 to 0.3876	<0.0001
	T helper cells	-0.1117	-0.3321 to 0.1202	0.33	0.09673	-0.003363 to 0.1949	0.0512	0.1657	0.1054 to 0.2248	<0.0001	0.06054	-0.05762 to 0.1770	0.3009	0.04453	-0.2974 to 0.3764	0.7965	0.2401	0.1603 to 0.3168	<0.0001	-0.07501	-0.3592 to 0.2219	0.6124	-0.06459	-0.2126 to 0.08635	0.3876	-0.07276	-0.2770 to 0.1378	0.4859	-0.006739	-0.09563 to 0.08225	0.8787	0.1183	-0.1365 to 0.3585	0.3479	0.1799	0.09198 to 0.2650	<0.0001	0.02624	-0.09407 to 0.1458	0.6603	-0.1838	-0.3660 to 0.01195	0.0581	0.3564	0.2761 to 0.4317	<0.0001	0.002723	-0.1028 to 0.1082	0.9586
	Tcm cells	0.1163	-0.1156 to 0.3363	0.3105	0.125	0.02524 to 0.2223	0.0116	0.1527	0.09213 to 0.2120	<0.0001	-0.03613	-0.1532 to 0.08197	0.5372	0.0399	-0.3017 to 0.3724	0.8173	0.257	0.1777 to 0.3329	<0.0001	0.1666	-0.1318 to 0.4374	0.2577	-0.0625	-0.2106 to 0.08843	0.4032	-0.1489	-0.3465 to 0.06148	0.1522	0.01641	-0.07264 to 0.1052	0.7103	0.43	0.2009 to 0.6146	0.0004	0.05115	-0.03841 to 0.1399	0.2489	0.04809	-0.07234 to 0.1671	0.4203	-0.1381	-0.3247 to 0.05877	0.1559	0.05595	-0.03325 to 0.1443	0.2054	0.001179	-0.1044 to 0.1067	0.9821
	Tem cells	0.2434	0.01539 to 0.4474	0.0318	-0.1342	-0.2312 to -0.03463	0.0067	0.1396	0.07889 to 0.1993	<0.0001	-0.1232	-0.2375 to -0.005570	0.0347	0.2039	-0.1435 to 0.5065	0.233	0.2841	0.2060 to 0.3587	<0.0001	-0.1132	-0.3923 to 0.1849	0.4435	-0.1244	-0.2695 to 0.02622	0.0953	-0.1968	-0.3893 to 0.01211	0.0573	-0.08754	-0.1751 to 0.001411	0.0471	0.25	-0.0008149 to 0.4713	0.0446	-0.1237	-0.2108 to -0.03473	0.0051	-0.0206	-0.1403 to 0.09965	0.73	-0.09334	-0.2835 to 0.1039	0.3389	-0.1057	-0.1929 to -0.01684	0.0165	0.1241	0.01881 to 0.2266	0.0176
	Tfh cells	0.5273	0.3394 to 0.6748	<0.0001	-0.01766	-0.1175 to 0.08255	0.7225	0.2472	0.1886 to 0.3039	<0.0001	-0.0138	-0.1313 to 0.1041	0.8137	0.0713	-0.2728 to 0.3992	0.6794	0.3654	0.2912 to 0.4352	<0.0001	0.316	0.02638 to 0.5567	0.0287	0.06573	-0.08522 to 0.2137	0.3793	0.1162	-0.09454 to 0.3169	0.2648	0.03501	-0.05410 to 0.1236	0.4278	0.3575	0.1172 to 0.5582	0.0035	0.1594	0.07105 to 0.2453	0.0003	0.2954	0.1818 to 0.4012	<0.0001	-0.2372	-0.4134 to -0.04394	0.0139	0.1394	0.05101 to 0.2256	0.0015	0.087	-0.01869 to 0.1908	0.0965
	Tgd cells	0.1863	-0.04452 to 0.3982	0.1025	0.01516	-0.08503 to 0.1150	0.7605	0.2744	0.2167 to 0.3302	<0.0001	0.2852	0.1733 to 0.3899	<0.0001	0.2208	-0.1260 to 0.5196	0.1955	0.4292	0.3590 to 0.4946	<0.0001	0.203	-0.09467 to 0.4673	0.1664	0.2329	0.08580 to 0.3701	0.0016	-0.2317	-0.4199 to -0.02446	0.0246	0.1724	0.08471 to 0.2574	<0.0001	0.3559	0.1154 to 0.5570	0.0036	0.1899	0.1022 to 0.2746	<0.0001	0.3993	0.2934 to 0.4956	<0.0001	-0.05593	-0.2485 to 0.1409	0.5672	-0.08585	-0.1736 to 0.003201	0.0517	0.2127	0.1097 to 0.3113	<0.0001
	Th1 cells	0.5091	0.3172 to 0.6610	<0.0001	0.2863	0.1917 to 0.3756	<0.0001	0.5526	0.5084 to 0.5938	<0.0001	0.1929	0.07688 to 0.3037	0.0009	0.3228	-0.01652 to 0.5954	0.0548	0.6098	0.5549 to 0.6595	<0.0001	0.6038	0.3785 to 0.7615	<0.0001	0.2048	0.05640 to 0.3443	0.0057	0.2506	0.04454 to 0.4363	0.0148	0.2213	0.1350 to 0.3042	<0.0001	0.1251	-0.1297 to 0.3645	0.3206	0.3591	0.2787 to 0.4345	<0.0001	0.4264	0.3229 to 0.5198	<0.0001	-0.05793	-0.2504 to 0.1390	0.5534	0.2945	0.2110 to 0.3738	<0.0001	0.2188	0.1159 to 0.3170	<0.0001
	Th17 cells	0.2837	0.05866 to 0.4814	0.0118	0.2332	0.1363 to 0.3257	<0.0001	0.101	0.03991 to 0.1614	0.0009	0.3226	0.2129 to 0.4242	<0.0001	-0.1465	-0.4612 to 0.2010	0.394	-0.003733	-0.08673 to 0.07932	0.9278	0.515	0.2624 to 0.7015	0.0002	0.07293	-0.07803 to 0.2206	0.3292	0.3005	0.09816 to 0.4789	0.0033	0.1183	0.02968 to 0.2051	0.0072	0.06442	-0.1894 to 0.3102	0.6102	-0.01889	-0.1081 to 0.07061	0.6704	0.1681	0.04907 to 0.2824	0.0046	0.06853	-0.1285 to 0.2604	0.4831	0.3671	0.2875 to 0.4417	<0.0001	-0.05624	-0.1608 to 0.04957	0.2832
	Th2 cells	-0.2124	-0.4208 to 0.01731	0.0619	0.1373	0.03773 to 0.2341	0.0055	0.3109	0.2544 to 0.3653	<0.0001	-0.009281	-0.1269 to 0.1086	0.8741	0.3398	0.002558 to 0.6076	0.0426	0.5244	0.4615 to 0.5821	<0.0001	0.1994	-0.09837 to 0.4644	0.1742	-0.03528	-0.1844 to 0.1154	0.6373	0.03419	-0.1755 to 0.2409	0.7435	-0.00969	-0.09855 to 0.07932	0.8264	0.3355	0.09246 to 0.5408	0.0063	0.2486	0.1629 to 0.3307	<0.0001	0.3056	0.1927 to 0.4106	<0.0001	-0.009796	-0.2047 to 0.1859	0.9202	0.2262	0.1400 to 0.3090	<0.0001	0.133	0.02789 to 0.2352	0.0109
	Treg cells	0.1568	-0.07477 to 0.3723	0.1704	0.2124	0.1148 to 0.3059	<0.0001	0.4795	0.4308 to 0.5254	<0.0001	0.1973	0.08144 to 0.3079	0.0007	0.384	0.05347 to 0.6388	0.0208	0.4178	0.3468 to 0.4840	<0.0001	0.4267	0.1538 to 0.6391	0.0025	0.1123	-0.03847 to 0.2580	0.1323	0.2024	-0.006347 to 0.3942	0.0505	0.1823	0.09486 to 0.2669	<0.0001	0.1714	-0.08296 to 0.4048	0.1722	0.3604	0.2800 to 0.4357	<0.0001	0.3556	0.2460 to 0.4561	<0.0001	0.02522	-0.1710 to 0.2195	0.7966	-0.1884	-0.2729 to -0.1011	<0.0001	0.07829	-0.02745 to 0.1823	0.1349
	Abbreviations: ACC: Adrenocortical carcinoma; BLCA: Bladder Urothelial Carcinoma; BRCA: Breast invasive carcinoma; CES: Cervical squamous cell carcinoma and endocervical adenocarcinoma; CHOL: Cholangiocarcinoma; COAD: Colon adenocarcinoma; DLBC: Lymphoid Neoplasm Diffuse Large B-cell Lymphoma; ESCA: Esophageal carcinoma; GBM; Glioblastoma multiforme; HNSC; Head and Neck squamous cell carcinoma; K…
[truncated: 48 more columns]
